# Supplementary material for: Design of Hybrid Polymer Nanofiber/Collagen Patches Releasing IGF and HGF to Promote Cardiac Regeneration
Source: Pharmaceutics. 2022 Sep 2;14(9):1854. doi: 10.3390/pharmaceutics14091854 (PMC9502465; doi:10.3390/pharmaceutics14091854)
Supplement: Supplementary file 1 [file pharmaceutics-14-01854-s001.zip]

Archive with 1 entries (1 files):
- pharmaceutics-1851594-supplementary.pdf
